# Supplementary material for: The Impact of Protease during Recovery from Viable but Non-Culturable (VBNC) State in Vibrio cholerae
Source: Microorganisms. 2021 Dec 18;9(12):2618. doi: 10.3390/microorganisms9122618 (PMC8707003; doi:10.3390/microorganisms9122618)
Supplement: Supplementary file 1 [file microorganisms-09-02618-s001.zip]

Archive with 1 entries (1 files):
- microorganisms-1464862-supplementary.pdf
